# Supplementary material for: Potential novel proteomic biomarkers for diagnosis of vertebral osteomyelitis identified using an immunomics protein array technique: Two cases reports
Source: Medicine (Baltimore). 2020 Oct 23;99(43):e22852. doi: 10.1097/MD.0000000000022852 (PMC7581026; doi:10.1097/MD.0000000000022852)
Supplement: Supplemental Digital Content [file medi-99-e22852-s002.xlsx]

## Sheet: targets_associated_with_osteomy
target.gene_info.symbol	target.id	association_score.overall	association_score.datatypes.genetic_association	association_score.datatypes.somatic_mutation	association_score.datatypes.known_drug	association_score.datatypes.affected_pathway	association_score.datatypes.rna_expression	association_score.datatypes.literature	association_score.datatypes.animal_model	target.gene_info.name
NTM	ENSG00000182667	0.202914	0.000854876	0	0	0	0	0.2027	0	neurotrimin
PTGS2	ENSG00000073756	0.127325	0	0	0.1125	0	0	0.0593	0	prostaglandin-endoperoxide synthase 2
DCN	ENSG00000011465	0.1172	0	0	0	0	0	0.1172	0	decorin
TGFB1	ENSG00000105329	0.1136	0	0	0	0	0	0.1136	0	transforming growth factor beta 1
PTGS1	ENSG00000095303	0.1125	0	0	0.1125	0	0	0	0	prostaglandin-endoperoxide synthase 1
MMP1	ENSG00000196611	0.11045	0	0	0.09	0	0	0.0818	0	matrix metallopeptidase 1
DPEP1	ENSG00000015413	0.109714	0	0	0.09	0	0	0.078854	0	dipeptidase 1
CPB1	ENSG00000153002	0.0924	0	0	0	0	0	0.0924	0	carboxypeptidase B1
SCN5A	ENSG00000183873	0.0902439	0.00097573	0	0.09	0	0	0	0	sodium voltage-gated channel alpha subunit 5
SCN8A	ENSG00000196876	0.09	0	0	0.09	0	0	0	0	sodium voltage-gated channel alpha subunit 8
SCN10A	ENSG00000185313	0.09	0	0	0.09	0	0	0	0	sodium voltage-gated channel alpha subunit 10
SCN9A	ENSG00000169432	0.09	0	0	0.09	0	0	0	0	sodium voltage-gated channel alpha subunit 9
SCN11A	ENSG00000168356	0.09	0	0	0.09	0	0	0	0	sodium voltage-gated channel alpha subunit 11
SCN3A	ENSG00000153253	0.09	0	0	0.09	0	0	0	0	sodium voltage-gated channel alpha subunit 3
SCN1A	ENSG00000144285	0.09	0	0	0.09	0	0	0	0	sodium voltage-gated channel alpha subunit 1
MMP13	ENSG00000137745	0.09	0	0	0.09	0	0	0	0	matrix metallopeptidase 13
MMP7	ENSG00000137673	0.09	0	0	0.09	0	0	0	0	matrix metallopeptidase 7
SCN7A	ENSG00000136546	0.09	0	0	0.09	0	0	0	0	sodium voltage-gated channel alpha subunit 7
SCN2A	ENSG00000136531	0.09	0	0	0.09	0	0	0	0	sodium voltage-gated channel alpha subunit 2
MMP8	ENSG00000118113	0.09	0	0	0.09	0	0	0	0	matrix metallopeptidase 8
ALOX5	ENSG00000012779	0.09	0	0	0.09	0	0	0	0	arachidonate 5-lipoxygenase
SCN4A	ENSG00000007314	0.09	0	0	0.09	0	0	0	0	sodium voltage-gated channel alpha subunit 4
TNF	ENSG00000232810	0.0857927	0	0	0	0	0	0.0857927	0	tumor necrosis factor
IL10	ENSG00000136634	0.0843437	0	0	0	0	0	0.0843437	0	interleukin 10
IL1B	ENSG00000125538	0.0838242	0	0	0	0	0	0.0838242	0	interleukin 1 beta
BLOC1S4	ENSG00000186222	0.0811146	0	0	0	0	0	0.0811146	0	biogenesis of lysosomal organelles complex 1 subunit 4
CD4	ENSG00000010610	0.0722	0	0	0	0	0	0.0722	0	CD4 molecule
TLR2	ENSG00000137462	0.0717539	0	0	0	0	0	0.0717539	0	toll like receptor 2
IL6	ENSG00000136244	0.0713874	0	0	0	0	0	0.0713874	0	interleukin 6
IL1RN	ENSG00000136689	0.07	0	0	0	0	0	0.07	0	interleukin 1 receptor antagonist
LAG3	ENSG00000089692	0.0688	0	0	0	0	0	0.0688	0	lymphocyte activating 3
CXCL8	ENSG00000169429	0.0673843	0	0	0	0	0	0.0673843	0	C-X-C motif chemokine ligand 8
NLRP3	ENSG00000162711	0.0628648	0	0	0	0	0	0.0628648	0	NLR family pyrin domain containing 3
ST13	ENSG00000100380	0.0627413	0	0	0	0	0	0.0627413	0	ST13 Hsp70 interacting protein
ESR1	ENSG00000091831	0.0621744	0.000862694	0	0	0	0	0.0619588	0	estrogen receptor 1
CRP	ENSG00000132693	0.0603349	0	0	0	0	0	0.0603349	0	C-reactive protein
SST	ENSG00000157005	0.06	0	0	0	0	0	0.06	0	somatostatin
IFNGR1	ENSG00000027697	0.0589968	0	0	0	0	0	0.0589968	0	interferon gamma receptor 1
EMP1	ENSG00000134531	0.0571	0	0	0	0	0	0.0571	0	epithelial membrane protein 1
CHI3L1	ENSG00000133048	0.0571	0	0	0	0	0	0.0571	0	chitinase 3 like 1
TOB1	ENSG00000141232	0.0552	0	0	0	0	0	0.0552	0	transducer of ERBB2, 1
PLAT	ENSG00000104368	0.0552	0	0	0	0	0	0.0552	0	plasminogen activator, tissue type
IFNG	ENSG00000111537	0.0539337	0	0	0	0	0	0.0539337	0	interferon gamma
ACP5	ENSG00000102575	0.0536498	0.00019901	0	0	0	0	0.0536	0	acid phosphatase 5, tartrate resistant
IL1A	ENSG00000115008	0.0501726	0	0	0	0	0	0.0501726	0	interleukin 1 alpha
STAT1	ENSG00000115415	0.049575	0	0	0	0	0	0.049575	0	signal transducer and activator of transcription 1
TLR4	ENSG00000136869	0.0494	0	0	0	0	0	0.0494	0	toll like receptor 4
LTF	ENSG00000012223	0.0494	0	0	0	0	0	0.0494	0	lactotransferrin
BMP2	ENSG00000125845	0.0477722	0	0	0	0	0	0.0477722	0	bone morphogenetic protein 2
IL2	ENSG00000109471	0.047	0	0	0	0	0	0.047	0	interleukin 2
CSF2	ENSG00000164400	0.0464204	0	0	0	0	0	0.0464204	0	colony stimulating factor 2
DCSTAMP	ENSG00000164935	0.0464	0	0	0	0	0	0.0464	0	dendrocyte expressed seven transmembrane protein
CCL2	ENSG00000108691	0.0462	0	0	0	0	0	0.0462	0	C-C motif chemokine ligand 2
FN1	ENSG00000115414	0.0455	0	0	0	0	0	0.0455	0	fibronectin 1
IL4	ENSG00000113520	0.0447806	0	0	0	0	0	0.0447806	0	interleukin 4
ABO	ENSG00000175164	0.0442074	2.96731e-05	0	0	0	0	0.0442	0	ABO, alpha 1-3-N-acetylgalactosaminyltransferase and alpha 1-3-galactosyltransferase
NFATC1	ENSG00000131196	0.0403	0	0	0	0	0	0.0403	0	nuclear factor of activated T cells 1
LPIN2	ENSG00000101577	0.0394359	0	0	0	0	0	0.0394359	0	lipin 2
TNFSF11	ENSG00000120659	0.0393192	0	0	0	0	0	0.0393192	0	TNF superfamily member 11
NCF1	ENSG00000158517	0.0388	0	0	0	0	0	0.0388	0	neutrophil cytosolic factor 1
BCL6	ENSG00000113916	0.0372	0	0	0	0	0	0.0372	0	BCL6 transcription repressor
CASP8	ENSG00000064012	0.03655	0	0	0	0	0	0.03655	0	caspase 8
CCL11	ENSG00000172156	0.0364	0	0	0	0	0	0.0364	0	C-C motif chemokine ligand 11
SPG7	ENSG00000197912	0.036	0	0	0	0	0	0.036	0	SPG7 matrix AAA peptidase subunit, paraplegin
IL13RA2	ENSG00000123496	0.036	0	0	0	0	0	0.036	0	interleukin 13 receptor subunit alpha 2
BGLAP	ENSG00000242252	0.0356	0	0	0	0	0	0.0356	0	bone gamma-carboxyglutamate protein
DPYD	ENSG00000188641	0.0352	0	0	0	0	0	0.0352	0	dihydropyrimidine dehydrogenase
ACR	ENSG00000100312	0.035	0	0	0	0	0	0.035	0	acrosin
CSF3	ENSG00000108342	0.0349	0	0	0	0	0	0.0349	0	colony stimulating factor 3
MMP9	ENSG00000100985	0.0349	0	0	0	0	0	0.0349	0	matrix metallopeptidase 9
FGF2	ENSG00000138685	0.0344	0	0	0	0	0	0.0344	0	fibroblast growth factor 2
NCF2	ENSG00000116701	0.0344	0	0	0	0	0	0.0344	0	neutrophil cytosolic factor 2
SELE	ENSG00000007908	0.0344	0	0	0	0	0	0.0344	0	selectin E
IL12RB1	ENSG00000096996	0.0342	0	0	0	0	0	0.0342	0	interleukin 12 receptor subunit beta 1
VDR	ENSG00000111424	0.034	0	0	0	0	0	0.034	0	vitamin D receptor
IKBKG	ENSG00000269335	0.033	0	0	0	0	0	0.033	0	inhibitor of nuclear factor kappa B kinase regulatory subunit gamma
CXCR4	ENSG00000121966	0.0328	0	0	0	0	0	0.0328	0	C-X-C motif chemokine receptor 4
S100A9	ENSG00000163220	0.0319	0	0	0	0	0	0.0319	0	S100 calcium binding protein A9
MPO	ENSG00000005381	0.0319	0	0	0	0	0	0.0319	0	myeloperoxidase
TAPBP	ENSG00000231925	0.0316	0	0	0	0	0	0.0316	0	TAP binding protein
CD14	ENSG00000170458	0.0316	0	0	0	0	0	0.0316	0	CD14 molecule
PTH	ENSG00000152266	0.0315	0	0	0	0	0	0.0315	0	parathyroid hormone
FBLIM1	ENSG00000162458	0.031	0	0	0	0	0	0.031	0	filamin binding LIM protein 1
AOC3	ENSG00000131471	0.0308	0	0	0	0	0	0.0308	0	amine oxidase copper containing 3
DEFB4B	ENSG00000177257	0.03	0	0	0	0	0	0.03	0	defensin beta 4B
NOD2	ENSG00000167207	0.03	0	0	0	0	0	0.03	0	nucleotide binding oligomerization domain containing 2
CCR5	ENSG00000160791	0.03	0	0	0	0	0	0.03	0	C-C motif chemokine receptor 5 (gene/pseudogene)
WNT6	ENSG00000115596	0.0296	0	0	0	0	0	0.0296	0	Wnt family member 6
CTSK	ENSG00000143387	0.0292	0	0	0	0	0	0.0292	0	cathepsin K
RUNX2	ENSG00000124813	0.0292	0	0	0	0	0	0.0292	0	RUNX family transcription factor 2
SERPINE1	ENSG00000106366	0.0292	0	0	0	0	0	0.0292	0	serpin family E member 1
PSTPIP2	ENSG00000152229	0.0290416	0	0	0	0	0	0.0290416	0	proline-serine-threonine phosphatase interacting protein 2
NR4A1	ENSG00000123358	0.0288	0	0	0	0	0	0.0288	0	nuclear receptor subfamily 4 group A member 1
CARD9	ENSG00000187796	0.0284	0	0	0	0	0	0.0284	0	caspase recruitment domain family member 9
RAG1	ENSG00000166349	0.0284	0	0	0	0	0	0.0284	0	recombination activating 1
TNFSF10	ENSG00000121858	0.0284	0	0	0	0	0	0.0284	0	TNF superfamily member 10
SLC25A3	ENSG00000075415	0.0284	0	0	0	0	0	0.0284	0	solute carrier family 25 member 3
SOAT1	ENSG00000057252	0.0284	0	0	0	0	0	0.0284	0	sterol O-acyltransferase 1
GGA2	ENSG00000103365	0.028	0	0	0	0	0	0.028	0	golgi associated, gamma adaptin ear containing, ARF binding protein 2
ABCD1	ENSG00000101986	0.028	0	0	0	0	0	0.028	0	ATP binding cassette subfamily D member 1
TP53BP2	ENSG00000143514	0.0278333	0	0	0	0	0	0.0278333	0	tumor protein p53 binding protein 2
VEGFA	ENSG00000112715	0.0277	0	0	0	0	0	0.0277	0	vascular endothelial growth factor A
CCL3	ENSG00000277632	0.0272	0	0	0	0	0	0.0272	0	C-C motif chemokine ligand 3
PLG	ENSG00000122194	0.0264	0	0	0	0	0	0.0264	0	plasminogen
CASP1	ENSG00000137752	0.02525	0	0	0	0	0	0.02525	0	caspase 1
BRAP	ENSG00000089234	0.0248	0	0	0	0	0	0.0248	0	BRCA1 associated protein
CP	ENSG00000047457	0.0244	0	0	0	0	0	0.0244	0	ceruloplasmin
STT3A	ENSG00000134910	0.0228	0	0	0	0	0	0.0228	0	STT3 oligosaccharyltransferase complex catalytic subunit A
CXCL2	ENSG00000081041	0.0224	0	0	0	0	0	0.0224	0	C-X-C motif chemokine ligand 2
CD6	ENSG00000013725	0.0223199	0	0	0	0	0	0.0223199	0	CD6 molecule
ELANE	ENSG00000197561	0.0216	0	0	0	0	0	0.0216	0	elastase, neutrophil expressed
TNFRSF11B	ENSG00000164761	0.0214	0	0	0	0	0	0.0214	0	TNF receptor superfamily member 11b
CD19	ENSG00000177455	0.0212	0	0	0	0	0	0.0212	0	CD19 molecule
CAT	ENSG00000121691	0.0212	0	0	0	0	0	0.0212	0	catalase
DEFB103B	ENSG00000177243	0.0208	0	0	0	0	0	0.0208	0	defensin beta 103B
REG1A	ENSG00000115386	0.0208	0	0	0	0	0	0.0208	0	regenerating family member 1 alpha
MALT1	ENSG00000172175	0.02	0	0	0	0	0	0.02	0	MALT1 paracaspase
ITGA2	ENSG00000164171	0.02	0	0	0	0	0	0.02	0	integrin subunit alpha 2
FEV	ENSG00000163497	0.02	0	0	0	0	0	0.02	0	FEV transcription factor, ETS family member
G6PD	ENSG00000160211	0.02	0	0	0	0	0	0.02	0	glucose-6-phosphate dehydrogenase
CDA	ENSG00000158825	0.02	0	0	0	0	0	0.02	0	cytidine deaminase
CFP	ENSG00000126759	0.02	0	0	0	0	0	0.02	0	complement factor properdin
GRHL2	ENSG00000083307	0.02	0	0	0	0	0	0.02	0	grainyhead like transcription factor 2
INSRR	ENSG00000027644	0.02	0	0	0	0	0	0.02	0	insulin receptor related receptor
TRAF3IP3	ENSG00000009790	0.02	0	0	0	0	0	0.02	0	TRAF3 interacting protein 3
CD38	ENSG00000004468	0.0198156	0	0	0	0	0	0.0198156	0	CD38 molecule
GPI	ENSG00000105220	0.0196	0	0	0	0	0	0.0196	0	glucose-6-phosphate isomerase
MBL2	ENSG00000165471	0.0188	0	0	0	0	0	0.0188	0	mannose binding lectin 2
PRH1	ENSG00000231887	0.0185	0	0	0	0	0	0.0185	0	proline rich protein HaeIII subfamily 1
IL17D	ENSG00000172458	0.0184	0	0	0	0	0	0.0184	0	interleukin 17D
MOXD1	ENSG00000079931	0.0184	0	0	0	0	0	0.0184	0	monooxygenase DBH like 1
HP	ENSG00000257017	0.018	0	0	0	0	0	0.018	0	haptoglobin
FSCN1	ENSG00000075618	0.018	0	0	0	0	0	0.018	0	fascin actin-bundling protein 1
PAOX	ENSG00000148832	0.0178	0	0	0	0	0	0.0178	0	polyamine oxidase
DEFB1	ENSG00000164825	0.0176	0	0	0	0	0	0.0176	0	defensin beta 1
MVK	ENSG00000110921	0.0176	0	0	0	0	0	0.0176	0	mevalonate kinase
KNTC1	ENSG00000184445	0.0174	0	0	0	0	0	0.0174	0	kinetochore associated 1
PRL	ENSG00000172179	0.0172	0	0	0	0	0	0.0172	0	prolactin
IL34	ENSG00000157368	0.0168	0	0	0	0	0	0.0168	0	interleukin 34
RHOF	ENSG00000139725	0.0168	0	0	0	0	0	0.0168	0	ras homolog family member F, filopodia associated
TNFRSF1A	ENSG00000067182	0.0168	0	0	0	0	0	0.0168	0	TNF receptor superfamily member 1A
MUC1	ENSG00000185499	0.0164	0	0	0	0	0	0.0164	0	mucin 1, cell surface associated
GDNF	ENSG00000168621	0.0164	0	0	0	0	0	0.0164	0	glial cell derived neurotrophic factor
HIF1A	ENSG00000100644	0.0164	0	0	0	0	0	0.0164	0	hypoxia inducible factor 1 subunit alpha
CPOX	ENSG00000080819	0.0164	0	0	0	0	0	0.0164	0	coproporphyrinogen oxidase
OMP	ENSG00000254550	0.0156	0	0	0	0	0	0.0156	0	olfactory marker protein
ALK	ENSG00000171094	0.0156	0	0	0	0	0	0.0156	0	ALK receptor tyrosine kinase
SHC1	ENSG00000160691	0.0156	0	0	0	0	0	0.0156	0	SHC adaptor protein 1
IFNGR2	ENSG00000159128	0.0156	0	0	0	0	0	0.0156	0	interferon gamma receptor 2
RBM45	ENSG00000155636	0.0156	0	0	0	0	0	0.0156	0	RNA binding motif protein 45
SIL1	ENSG00000120725	0.0156	0	0	0	0	0	0.0156	0	SIL1 nucleotide exchange factor
CSF1	ENSG00000184371	0.0152103	4.11862e-05	0	0	0	0	0.0152	0	colony stimulating factor 1
MUC16	ENSG00000181143	0.0152	0	0	0	0	0	0.0152	0	mucin 16, cell surface associated
SAA1	ENSG00000173432	0.0152	0	0	0	0	0	0.0152	0	serum amyloid A1
NR5A2	ENSG00000116833	0.0148086	3.43154e-05	0	0	0	0	0.0148	0	nuclear receptor subfamily 5 group A member 2
TAS2R38	ENSG00000257138	0.0148	0	0	0	0	0	0.0148	0	taste 2 receptor member 38
SRY	ENSG00000184895	0.0148	0	0	0	0	0	0.0148	0	sex determining region Y
ZNF382	ENSG00000161298	0.0148	0	0	0	0	0	0.0148	0	zinc finger protein 382
ARG1	ENSG00000118520	0.0148	0	0	0	0	0	0.0148	0	arginase 1
IL17A	ENSG00000112115	0.0148	0	0	0	0	0	0.0148	0	interleukin 17A
HLA-DQB1	ENSG00000179344	0.0144677	0.000270636	0	0	0	0	0.0144	0	major histocompatibility complex, class II, DQ beta 1
SERPINA1	ENSG00000197249	0.0144	0	0	0	0	0	0.0144	0	serpin family A member 1
SLC25A10	ENSG00000183048	0.0144	0	0	0	0	0	0.0144	0	solute carrier family 25 member 10
PTPN11	ENSG00000179295	0.0144	0	0	0	0	0	0.0144	0	protein tyrosine phosphatase non-receptor type 11
DEFB104B	ENSG00000177023	0.0144	0	0	0	0	0	0.0144	0	defensin beta 104B
MSRA	ENSG00000175806	0.0144	0	0	0	0	0	0.0144	0	methionine sulfoxide reductase A
CYCS	ENSG00000172115	0.0144	0	0	0	0	0	0.0144	0	cytochrome c, somatic
RRM1	ENSG00000167325	0.0144	0	0	0	0	0	0.0144	0	ribonucleotide reductase catalytic subunit M1
ALB	ENSG00000163631	0.0144	0	0	0	0	0	0.0144	0	albumin
ADGRL4	ENSG00000162618	0.0144	0	0	0	0	0	0.0144	0	adhesion G protein-coupled receptor L4
ACE	ENSG00000159640	0.0144	0	0	0	0	0	0.0144	0	angiotensin I converting enzyme
RPTOR	ENSG00000141564	0.0144	0	0	0	0	0	0.0144	0	regulatory associated protein of MTOR complex 1
MBD2	ENSG00000134046	0.0144	0	0	0	0	0	0.0144	0	methyl-CpG binding domain protein 2
TTR	ENSG00000118271	0.0144	0	0	0	0	0	0.0144	0	transthyretin
BCHE	ENSG00000114200	0.0144	0	0	0	0	0	0.0144	0	butyrylcholinesterase
P3H3	ENSG00000110811	0.0144	0	0	0	0	0	0.0144	0	prolyl 3-hydroxylase 3
TCIRG1	ENSG00000110719	0.0144	0	0	0	0	0	0.0144	0	T cell immune regulator 1, ATPase H+ transporting V0 subunit a3
CLCN7	ENSG00000103249	0.0144	0	0	0	0	0	0.0144	0	chloride voltage-gated channel 7
MAPK3	ENSG00000102882	0.0144	0	0	0	0	0	0.0144	0	mitogen-activated protein kinase 3
SH3BP2	ENSG00000087266	0.0144	0	0	0	0	0	0.0144	0	SH3 domain binding protein 2
MYOM2	ENSG00000036448	0.0144	0	0	0	0	0	0.0144	0	myomesin 2
CALCR	ENSG00000004948	0.0144	0	0	0	0	0	0.0144	0	calcitonin receptor
SLC4A1	ENSG00000004939	0.0144	0	0	0	0	0	0.0144	0	solute carrier family 4 member 1 (Diego blood group)
SLC25A13	ENSG00000004864	0.0144	0	0	0	0	0	0.0144	0	solute carrier family 25 member 13
BTG3	ENSG00000154640	0.014	0	0	0	0	0	0.014	0	BTG anti-proliferation factor 3
MMP3	ENSG00000149968	0.014	0	0	0	0	0	0.014	0	matrix metallopeptidase 3
MMRN1	ENSG00000138722	0.014	0	0	0	0	0	0.014	0	multimerin 1
ADA	ENSG00000196839	0.0128	0	0	0	0	0	0.0128	0	adenosine deaminase
SOCS3	ENSG00000184557	0.0124	0	0	0	0	0	0.0124	0	suppressor of cytokine signaling 3
PPP3CA	ENSG00000138814	0.0124	0	0	0	0	0	0.0124	0	protein phosphatase 3 catalytic subunit alpha
FOS	ENSG00000170345	0.0112	0	0	0	0	0	0.0112	0	Fos proto-oncogene, AP-1 transcription factor subunit
OAF	ENSG00000184232	0.0111	0	0	0	0	0	0.0111	0	out at first homolog
UGCG	ENSG00000148154	0.0108	0	0	0	0	0	0.0108	0	UDP-glucose ceramide glucosyltransferase
TNNT1	ENSG00000105048	0.0092	0	0	0	0	0	0.0092	0	troponin T1, slow skeletal type
CACNA1E	ENSG00000198216	0.008	0	0	0	0	0	0.008	0	calcium voltage-gated channel subunit alpha1 E
ST5	ENSG00000166444	0.008	0	0	0	0	0	0.008	0	suppression of tumorigenicity 5
SMAD2	ENSG00000175387	0.0068	0	0	0	0	0	0.0068	0	SMAD family member 2
CACNA1B	ENSG00000148408	0.006	0	0	0	0	0	0.006	0	calcium voltage-gated channel subunit alpha1 B
PRDM12	ENSG00000130711	0.0048	0	0	0	0	0	0.0048	0	PR/SET domain 12
MRC1	ENSG00000260314	0.004	0	0	0	0	0	0.004	0	mannose receptor C-type 1
NTRK1	ENSG00000198400	0.004	0	0	0	0	0	0.004	0	neurotrophic receptor tyrosine kinase 1
ADI1	ENSG00000182551	0.004	0	0	0	0	0	0.004	0	acireductone dioxygenase 1
MTX1	ENSG00000173171	0.004	0	0	0	0	0	0.004	0	metaxin 1
NGF	ENSG00000134259	0.004	0	0	0	0	0	0.004	0	nerve growth factor
NAA50	ENSG00000121579	0.004	0	0	0	0	0	0.004	0	N(alpha)-acetyltransferase 50, NatE catalytic subunit
ELP1	ENSG00000070061	0.004	0	0	0	0	0	0.004	0	elongator complex protein 1
DOCK7	ENSG00000116641	0.00217835	0.00217835	0	0	0	0	0	0	dedicator of cytokinesis 7
FAM91A1	ENSG00000176853	0.00216842	0.00216842	0	0	0	0	0	0	family with sequence similarity 91 member A1
CSMD1	ENSG00000183117	0.00202246	0.00202246	0	0	0	0	0	0	CUB and Sushi multiple domains 1
PARD3B	ENSG00000116117	0.00172625	0.00172625	0	0	0	0	0	0	par-3 family cell polarity regulator beta
PVT1	ENSG00000249859	0.0016897	0.0016897	0	0	0	0	0	0	Pvt1 oncogene
SLC9A9	ENSG00000181804	0.00140631	0.00140631	0	0	0	0	0	0	solute carrier family 9 member A9
TF	ENSG00000091513	0.00136414	0.00136414	0	0	0	0	0	0	transferrin
SPRY4	ENSG00000187678	0.00129726	0.00129726	0	0	0	0	0	0	sprouty RTK signaling antagonist 4
CMAS	ENSG00000111726	0.00127196	0.00127196	0	0	0	0	0	0	cytidine monophosphate N-acetylneuraminic acid synthetase
DOCK2	ENSG00000134516	0.00126894	0.00126894	0	0	0	0	0	0	dedicator of cytokinesis 2
HLA-B	ENSG00000234745	0.00126093	0.00126093	0	0	0	0	0	0	major histocompatibility complex, class I, B
MN1	ENSG00000169184	0.00119317	0.00119317	0	0	0	0	0	0	MN1 proto-oncogene, transcriptional regulator
PSMB8	ENSG00000204264	0.00109857	0.00109857	0	0	0	0	0	0	proteasome subunit beta 8
HCCS	ENSG00000004961	0.00108814	0.00108814	0	0	0	0	0	0	holocytochrome c synthase
ADRB1	ENSG00000043591	0.00107977	0.00107977	0	0	0	0	0	0	adrenoceptor beta 1
CFH	ENSG00000000971	0.00107673	0.00107673	0	0	0	0	0	0	complement factor H
PRICKLE2	ENSG00000163637	0.000995115	0.000995115	0	0	0	0	0	0	prickle planar cell polarity protein 2
PDE2A	ENSG00000186642	0.000989699	0.000989699	0	0	0	0	0	0	phosphodiesterase 2A
EFNA5	ENSG00000184349	0.000980159	0.000980159	0	0	0	0	0	0	ephrin A5
ZBTB38	ENSG00000177311	0.000964022	0.000964022	0	0	0	0	0	0	zinc finger and BTB domain containing 38
APOA5	ENSG00000110243	0.00095081	0.00095081	0	0	0	0	0	0	apolipoprotein A5
KIRREL3	ENSG00000149571	0.000922923	0.000922923	0	0	0	0	0	0	kirre like nephrin family adhesion molecule 3
CXCR5	ENSG00000160683	0.000903964	0.000903964	0	0	0	0	0	0	C-X-C motif chemokine receptor 5
RORA	ENSG00000069667	0.000902792	0.000902792	0	0	0	0	0	0	RAR related orphan receptor A
FTO	ENSG00000140718	0.000899075	0.000899075	0	0	0	0	0	0	FTO alpha-ketoglutarate dependent dioxygenase
LMO4	ENSG00000143013	0.000878309	0.000878309	0	0	0	0	0	0	LIM domain only 4
PRKAG2	ENSG00000106617	0.000825169	0.000825169	0	0	0	0	0	0	protein kinase AMP-activated non-catalytic subunit gamma 2
APOB	ENSG00000084674	0.000811457	0.000811457	0	0	0	0	0	0	apolipoprotein B
DUT	ENSG00000128951	0.000791957	0.000791957	0	0	0	0	0	0	deoxyuridine triphosphatase
GNA12	ENSG00000146535	0.000788911	0.000788911	0	0	0	0	0	0	G protein subunit alpha 12
GDAP1	ENSG00000104381	0.000773632	0.000773632	0	0	0	0	0	0	ganglioside induced differentiation associated protein 1
SLC2A13	ENSG00000151229	0.000745594	0.000745594	0	0	0	0	0	0	solute carrier family 2 member 13
HLA-DQA2	ENSG00000237541	0.000740846	0.000740846	0	0	0	0	0	0	major histocompatibility complex, class II, DQ alpha 2
TRAF1	ENSG00000056558	0.000733632	0.000733632	0	0	0	0	0	0	TNF receptor associated factor 1
HNF4A	ENSG00000101076	0.000720882	0.000720882	0	0	0	0	0	0	hepatocyte nuclear factor 4 alpha
DCAF12	ENSG00000198876	0.000716778	0.000716778	0	0	0	0	0	0	DDB1 and CUL4 associated factor 12
RAB3GAP1	ENSG00000115839	0.000706316	0.000706316	0	0	0	0	0	0	RAB3 GTPase activating protein catalytic subunit 1
NMUR2	ENSG00000132911	0.000698191	0.000698191	0	0	0	0	0	0	neuromedin U receptor 2
SF1	ENSG00000168066	0.000684619	0.000684619	0	0	0	0	0	0	splicing factor 1
HHIPL1	ENSG00000182218	0.000684252	0.000684252	0	0	0	0	0	0	HHIP like 1
NEIL3	ENSG00000109674	0.000659982	0.000659982	0	0	0	0	0	0	nei like DNA glycosylase 3
GPC5	ENSG00000179399	0.000596603	0.000596603	0	0	0	0	0	0	glypican 5
C15orf32	ENSG00000183643	0.000578158	0.000578158	0	0	0	0	0	0	chromosome 15 open reading frame 32
TNNI3K	ENSG00000116783	0.000571827	0.000571827	0	0	0	0	0	0	TNNI3 interacting kinase
SH2D6	ENSG00000152292	0.000543194	0.000543194	0	0	0	0	0	0	SH2 domain containing 6
PLA2G6	ENSG00000184381	0.000530323	0.000530323	0	0	0	0	0	0	phospholipase A2 group VI
ATXN1	ENSG00000124788	0.000520749	0.000520749	0	0	0	0	0	0	ataxin 1
EXTL2P1	ENSG00000223976	0.000518044	0.000518044	0	0	0	0	0	0	exostosin like glycosyltransferase 2 pseudogene 1
MAVS	ENSG00000088888	0.00050527	0.00050527	0	0	0	0	0	0	mitochondrial antiviral signaling protein
SLCO3A1	ENSG00000176463	0.000500156	0.000500156	0	0	0	0	0	0	solute carrier organic anion transporter family member 3A1
PHF19	ENSG00000119403	0.000499798	0.000499798	0	0	0	0	0	0	PHD finger protein 19
BANK1	ENSG00000153064	0.000472421	0.000472421	0	0	0	0	0	0	B cell scaffold protein with ankyrin repeats 1
PARD6B	ENSG00000124171	0.000460607	0.000460607	0	0	0	0	0	0	par-6 family cell polarity regulator beta
TNFRSF19	ENSG00000127863	0.00043007	0.00043007	0	0	0	0	0	0	TNF receptor superfamily member 19
ETS1	ENSG00000134954	0.000428628	0.000428628	0	0	0	0	0	0	ETS proto-oncogene 1, transcription factor
EMC1	ENSG00000127463	0.000428372	0.000428372	0	0	0	0	0	0	ER membrane protein complex subunit 1
ADAP2	ENSG00000184060	0.00041952	0.00041952	0	0	0	0	0	0	ArfGAP with dual PH domains 2
MRTFA	ENSG00000196588	0.000418346	0.000418346	0	0	0	0	0	0	myocardin related transcription factor A
ATE1	ENSG00000107669	0.000413722	0.000413722	0	0	0	0	0	0	arginyltransferase 1
GLIS3	ENSG00000107249	0.000398009	0.000398009	0	0	0	0	0	0	GLIS family zinc finger 3
GPLD1	ENSG00000112293	0.000394301	0.000394301	0	0	0	0	0	0	glycosylphosphatidylinositol specific phospholipase D1
WDR66	ENSG00000158023	0.000383723	0.000383723	0	0	0	0	0	0	WD repeat domain 66
ACADL	ENSG00000115361	0.00038195	0.00038195	0	0	0	0	0	0	acyl-CoA dehydrogenase long chain
PON1	ENSG00000005421	0.000381111	0.000381111	0	0	0	0	0	0	paraoxonase 1
SLC41A1	ENSG00000133065	0.000377003	0.000377003	0	0	0	0	0	0	solute carrier family 41 member 1
TRHDE	ENSG00000072657	0.000372698	0.000372698	0	0	0	0	0	0	thyrotropin releasing hormone degrading enzyme
CDK6	ENSG00000105810	0.000371733	0.000371733	0	0	0	0	0	0	cyclin dependent kinase 6
CDKAL1	ENSG00000145996	0.000366685	0.000366685	0	0	0	0	0	0	CDK5 regulatory subunit associated protein 1 like 1
CCR4	ENSG00000183813	0.000364457	0.000364457	0	0	0	0	0	0	C-C motif chemokine receptor 4
RFX6	ENSG00000185002	0.000356984	0.000356984	0	0	0	0	0	0	regulatory factor X6
PLXDC2	ENSG00000120594	0.000356371	0.000356371	0	0	0	0	0	0	plexin domain containing 2
PADI4	ENSG00000159339	0.000345114	0.000345114	0	0	0	0	0	0	peptidyl arginine deiminase 4
TOMM40	ENSG00000130204	0.000340301	0.000340301	0	0	0	0	0	0	translocase of outer mitochondrial membrane 40
SEZ6L2	ENSG00000174938	0.00033521	0.00033521	0	0	0	0	0	0	seizure related 6 homolog like 2
B4GALT6	ENSG00000118276	0.00033411	0.00033411	0	0	0	0	0	0	beta-1,4-galactosyltransferase 6
TTC28	ENSG00000100154	0.000329231	0.000329231	0	0	0	0	0	0	tetratricopeptide repeat domain 28
THADA	ENSG00000115970	0.000325541	0.000325541	0	0	0	0	0	0	THADA armadillo repeat containing
PTPRD	ENSG00000153707	0.000320275	0.000320275	0	0	0	0	0	0	protein tyrosine phosphatase receptor type D
SCFD2	ENSG00000184178	0.00031335	0.00031335	0	0	0	0	0	0	sec1 family domain containing 2
FAM47E	ENSG00000189157	0.000307059	0.000307059	0	0	0	0	0	0	family with sequence similarity 47 member E
CDH6	ENSG00000113361	0.000306672	0.000306672	0	0	0	0	0	0	cadherin 6
RNF212	ENSG00000178222	0.000303386	0.000303386	0	0	0	0	0	0	ring finger protein 212
C7orf50	ENSG00000146540	0.000303381	0.000303381	0	0	0	0	0	0	chromosome 7 open reading frame 50
CETP	ENSG00000087237	0.000303147	0.000303147	0	0	0	0	0	0	cholesteryl ester transfer protein
MICA	ENSG00000204520	0.000297429	0.000297429	0	0	0	0	0	0	MHC class I polypeptide-related sequence A
SLC14A1	ENSG00000141469	0.000294352	0.000294352	0	0	0	0	0	0	solute carrier family 14 member 1 (Kidd blood group)
NOS1AP	ENSG00000198929	0.000293472	0.000293472	0	0	0	0	0	0	nitric oxide synthase 1 adaptor protein
IRF1	ENSG00000125347	0.000292086	0.000292086	0	0	0	0	0	0	interferon regulatory factor 1
PKNOX1	ENSG00000160199	0.000291205	0.000291205	0	0	0	0	0	0	PBX/knotted 1 homeobox 1
SIAE	ENSG00000110013	0.000290395	0.000290395	0	0	0	0	0	0	sialic acid acetylesterase
RBFOX1	ENSG00000078328	0.000286755	0.000286755	0	0	0	0	0	0	RNA binding fox-1 homolog 1
DGKH	ENSG00000102780	0.000284823	0.000284823	0	0	0	0	0	0	diacylglycerol kinase eta
IPPK	ENSG00000127080	0.000281158	0.000281158	0	0	0	0	0	0	inositol-pentakisphosphate 2-kinase
IKZF1	ENSG00000185811	0.0002791	0.0002791	0	0	0	0	0	0	IKAROS family zinc finger 1
HYKK	ENSG00000188266	0.000278598	0.000278598	0	0	0	0	0	0	hydroxylysine kinase
VCX3B	ENSG00000205642	0.000278082	0.000278082	0	0	0	0	0	0	variable charge X-linked 3B
ATP1B1	ENSG00000143153	0.000273723	0.000273723	0	0	0	0	0	0	ATPase Na+/K+ transporting subunit beta 1
TNFAIP3	ENSG00000118503	0.000271116	0.000271116	0	0	0	0	0	0	TNF alpha induced protein 3
KCNE4	ENSG00000152049	0.00026069	0.00026069	0	0	0	0	0	0	potassium voltage-gated channel subfamily E regulatory subunit 4
SRPRB	ENSG00000144867	0.000247742	0.000247742	0	0	0	0	0	0	SRP receptor subunit beta
BCO2	ENSG00000197580	0.000243598	0.000243598	0	0	0	0	0	0	beta-carotene oxygenase 2
PCSK2	ENSG00000125851	0.000236279	0.000236279	0	0	0	0	0	0	proprotein convertase subtilisin/kexin type 2
STAT6	ENSG00000166888	0.000231542	0.000231542	0	0	0	0	0	0	signal transducer and activator of transcription 6
MYT1L	ENSG00000186487	0.000230571	0.000230571	0	0	0	0	0	0	myelin transcription factor 1 like
PAFAH1B2	ENSG00000168092	0.000225648	0.000225648	0	0	0	0	0	0	platelet activating factor acetylhydrolase 1b catalytic subunit 2
TOX	ENSG00000198846	0.000223021	0.000223021	0	0	0	0	0	0	thymocyte selection associated high mobility group box
BRD1	ENSG00000100425	0.000221006	0.000221006	0	0	0	0	0	0	bromodomain containing 1
PARP1	ENSG00000143799	0.000218381	0.000218381	0	0	0	0	0	0	poly(ADP-ribose) polymerase 1
MCCC1	ENSG00000078070	0.000217546	0.000217546	0	0	0	0	0	0	methylcrotonoyl-CoA carboxylase 1
PCGEM1	ENSG00000227418	0.00021291	0.00021291	0	0	0	0	0	0	PCGEM1 prostate-specific transcript
FBXL20	ENSG00000108306	0.00021281	0.00021281	0	0	0	0	0	0	F-box and leucine rich repeat protein 20
C6orf15	ENSG00000204542	0.000211469	0.000211469	0	0	0	0	0	0	chromosome 6 open reading frame 15
RAP1GDS1	ENSG00000138698	0.000205773	0.000205773	0	0	0	0	0	0	Rap1 GTPase-GDP dissociation stimulator 1
GJA1	ENSG00000152661	0.000205416	0.000205416	0	0	0	0	0	0	gap junction protein alpha 1
CD86	ENSG00000114013	0.000200792	0.000200792	0	0	0	0	0	0	CD86 molecule
KCNJ11	ENSG00000187486	0.000198063	0.000198063	0	0	0	0	0	0	potassium voltage-gated channel subfamily J member 11
IL23R	ENSG00000162594	0.000192731	0.000192731	0	0	0	0	0	0	interleukin 23 receptor
IL5	ENSG00000113525	0.000189715	0.000189715	0	0	0	0	0	0	interleukin 5
CATSPER4	ENSG00000188782	0.000188996	0.000188996	0	0	0	0	0	0	cation channel sperm associated 4
LRP1	ENSG00000123384	0.000182709	0.000182709	0	0	0	0	0	0	LDL receptor related protein 1
TNIP1	ENSG00000145901	0.00018233	0.00018233	0	0	0	0	0	0	TNFAIP3 interacting protein 1
TMEM79	ENSG00000163472	0.000181807	0.000181807	0	0	0	0	0	0	transmembrane protein 79
PLA2R1	ENSG00000153246	0.00017953	0.00017953	0	0	0	0	0	0	phospholipase A2 receptor 1
NOTCH4	ENSG00000204301	0.000177191	0.000177191	0	0	0	0	0	0	notch receptor 4
MROH2A	ENSG00000185038	0.000174306	0.000174306	0	0	0	0	0	0	maestro heat like repeat family member 2A
IRF4	ENSG00000137265	0.000174167	0.000174167	0	0	0	0	0	0	interferon regulatory factor 4
MYSM1	ENSG00000162601	0.000169321	0.000169321	0	0	0	0	0	0	Myb like, SWIRM and MPN domains 1
C5orf30	ENSG00000181751	0.000166256	0.000166256	0	0	0	0	0	0	chromosome 5 open reading frame 30
FRMD4B	ENSG00000114541	0.000165167	0.000165167	0	0	0	0	0	0	FERM domain containing 4B
CDC42EP3	ENSG00000163171	0.000165133	0.000165133	0	0	0	0	0	0	CDC42 effector protein 3
MANBA	ENSG00000109323	0.000161837	0.000161837	0	0	0	0	0	0	mannosidase beta
TMEM18	ENSG00000151353	0.000161204	0.000161204	0	0	0	0	0	0	transmembrane protein 18
PLA2G12A	ENSG00000123739	0.00016055	0.00016055	0	0	0	0	0	0	phospholipase A2 group XIIA
BACH2	ENSG00000112182	0.000160525	0.000160525	0	0	0	0	0	0	BTB domain and CNC homolog 2
BAK1	ENSG00000030110	0.000160017	0.000160017	0	0	0	0	0	0	BCL2 antagonist/killer 1
PRUNE2	ENSG00000106772	0.000158835	0.000158835	0	0	0	0	0	0	prune homolog 2 with BCH domain
KIAA1109	ENSG00000138688	0.00015715	0.00015715	0	0	0	0	0	0	KIAA1109
MPP2	ENSG00000108852	0.00015704	0.00015704	0	0	0	0	0	0	membrane palmitoylated protein 2
CFI	ENSG00000205403	0.000153451	0.000153451	0	0	0	0	0	0	complement factor I
TP53INP1	ENSG00000164938	0.000150546	0.000150546	0	0	0	0	0	0	tumor protein p53 inducible nuclear protein 1
MTHFR	ENSG00000177000	0.000149566	0.000149566	0	0	0	0	0	0	methylenetetrahydrofolate reductase
ZIC1	ENSG00000152977	0.000148406	0.000148406	0	0	0	0	0	0	Zic family member 1
EVC	ENSG00000072840	0.000148269	0.000148269	0	0	0	0	0	0	EvC ciliary complex subunit 1
MACO1	ENSG00000204178	0.000148246	0.000148246	0	0	0	0	0	0	macoilin 1
PRKAR2B	ENSG00000005249	0.000147783	0.000147783	0	0	0	0	0	0	protein kinase cAMP-dependent type II regulatory subunit beta
MACROD2	ENSG00000172264	0.000143449	0.000143449	0	0	0	0	0	0	mono-ADP ribosylhydrolase 2
OSBPL10	ENSG00000144645	0.000142735	0.000142735	0	0	0	0	0	0	oxysterol binding protein like 10
RAD21L1	ENSG00000244588	0.000142609	0.000142609	0	0	0	0	0	0	RAD21 cohesin complex component like 1
PLCB2	ENSG00000137841	0.000142609	0.000142609	0	0	0	0	0	0	phospholipase C beta 2
ANO3	ENSG00000134343	0.000140527	0.000140527	0	0	0	0	0	0	anoctamin 3
HHIP	ENSG00000164161	0.000140379	0.000140379	0	0	0	0	0	0	hedgehog interacting protein
JMJD1C	ENSG00000171988	0.000139623	0.000139623	0	0	0	0	0	0	jumonji domain containing 1C
IL18R1	ENSG00000115604	0.000138326	0.000138326	0	0	0	0	0	0	interleukin 18 receptor 1
FAM13A	ENSG00000138640	0.000135754	0.000135754	0	0	0	0	0	0	family with sequence similarity 13 member A
TNRC6B	ENSG00000100354	0.000128536	0.000128536	0	0	0	0	0	0	trinucleotide repeat containing adaptor 6B
RPS6KA4	ENSG00000162302	0.000121371	0.000121371	0	0	0	0	0	0	ribosomal protein S6 kinase A4
LPA	ENSG00000198670	0.000119861	0.000119861	0	0	0	0	0	0	lipoprotein(a)
SPRY2	ENSG00000136158	0.000116842	0.000116842	0	0	0	0	0	0	sprouty RTK signaling antagonist 2
GCOM1	ENSG00000137878	0.0001164	0.0001164	0	0	0	0	0	0	GRINL1A complex locus 1
CDKL1	ENSG00000100490	0.000114252	0.000114252	0	0	0	0	0	0	cyclin dependent kinase like 1
TRIM4	ENSG00000146833	0.000113984	0.000113984	0	0	0	0	0	0	tripartite motif containing 4
FGF5	ENSG00000138675	0.000112599	0.000112599	0	0	0	0	0	0	fibroblast growth factor 5
CTSH	ENSG00000103811	0.000112365	0.000112365	0	0	0	0	0	0	cathepsin H
TRIM38	ENSG00000112343	0.000112295	0.000112295	0	0	0	0	0	0	tripartite motif containing 38
PDE3A	ENSG00000172572	0.00011137	0.00011137	0	0	0	0	0	0	phosphodiesterase 3A
ZMIZ1	ENSG00000108175	0.000108887	0.000108887	0	0	0	0	0	0	zinc finger MIZ-type containing 1
MDM4	ENSG00000198625	0.000107629	0.000107629	0	0	0	0	0	0	MDM4 regulator of p53
CST5	ENSG00000170367	0.000107075	0.000107075	0	0	0	0	0	0	cystatin D
KCNQ1	ENSG00000053918	0.00010155	0.00010155	0	0	0	0	0	0	potassium voltage-gated channel subfamily Q member 1
LOXL1	ENSG00000129038	9.89215e-05	9.89215e-05	0	0	0	0	0	0	lysyl oxidase like 1
TOPBP1	ENSG00000163781	9.7377e-05	9.7377e-05	0	0	0	0	0	0	DNA topoisomerase II binding protein 1
EXOC2	ENSG00000112685	9.63295e-05	9.63295e-05	0	0	0	0	0	0	exocyst complex component 2
IL1RAP	ENSG00000196083	9.35992e-05	9.35992e-05	0	0	0	0	0	0	interleukin 1 receptor accessory protein
CYP2C9	ENSG00000138109	9.3182e-05	9.3182e-05	0	0	0	0	0	0	cytochrome P450 family 2 subfamily C member 9
QKI	ENSG00000112531	9.21136e-05	9.21136e-05	0	0	0	0	0	0	QKI, KH domain containing RNA binding
TBC1D30	ENSG00000111490	9.20277e-05	9.20277e-05	0	0	0	0	0	0	TBC1 domain family member 30
SLC46A3	ENSG00000139508	8.73556e-05	8.73556e-05	0	0	0	0	0	0	solute carrier family 46 member 3
ERICH5	ENSG00000177459	8.73244e-05	8.73244e-05	0	0	0	0	0	0	glutamate rich 5
BAZ1B	ENSG00000009954	8.56744e-05	8.56744e-05	0	0	0	0	0	0	bromodomain adjacent to zinc finger domain 1B
MYC	ENSG00000136997	8.55941e-05	8.55941e-05	0	0	0	0	0	0	MYC proto-oncogene, bHLH transcription factor
KCNJ2	ENSG00000123700	8.46644e-05	8.46644e-05	0	0	0	0	0	0	potassium voltage-gated channel subfamily J member 2
FANCA	ENSG00000187741	8.2982e-05	8.2982e-05	0	0	0	0	0	0	FA complementation group A
NCOR2	ENSG00000196498	8.17408e-05	8.17408e-05	0	0	0	0	0	0	nuclear receptor corepressor 2
CCHCR1	ENSG00000204536	7.52444e-05	7.52444e-05	0	0	0	0	0	0	coiled-coil alpha-helical rod protein 1
DIRC3	ENSG00000231672	7.4158e-05	7.4158e-05	0	0	0	0	0	0	disrupted in renal carcinoma 3
KIF13A	ENSG00000137177	6.96048e-05	6.96048e-05	0	0	0	0	0	0	kinesin family member 13A
ARID5B	ENSG00000150347	6.85258e-05	6.85258e-05	0	0	0	0	0	0	AT-rich interaction domain 5B
SIK3	ENSG00000160584	6.76658e-05	6.76658e-05	0	0	0	0	0	0	SIK family kinase 3
TP63	ENSG00000073282	6.73358e-05	6.73358e-05	0	0	0	0	0	0	tumor protein p63
FOXQ1	ENSG00000164379	6.66574e-05	6.66574e-05	0	0	0	0	0	0	forkhead box Q1
NFE2L3	ENSG00000050344	6.37177e-05	6.37177e-05	0	0	0	0	0	0	nuclear factor, erythroid 2 like 3
FCER1A	ENSG00000179639	6.36237e-05	6.36237e-05	0	0	0	0	0	0	Fc fragment of IgE receptor Ia
PABPC4	ENSG00000090621	6.33244e-05	6.33244e-05	0	0	0	0	0	0	poly(A) binding protein cytoplasmic 4
NME7	ENSG00000143156	6.09451e-05	6.09451e-05	0	0	0	0	0	0	NME/NM23 family member 7
TRIM2	ENSG00000109654	5.98397e-05	5.98397e-05	0	0	0	0	0	0	tripartite motif containing 2
DISC1	ENSG00000162946	5.67585e-05	5.67585e-05	0	0	0	0	0	0	DISC1 scaffold protein
GRIK5	ENSG00000105737	5.66913e-05	5.66913e-05	0	0	0	0	0	0	glutamate ionotropic receptor kainate type subunit 5
STXBP5	ENSG00000164506	5.56208e-05	5.56208e-05	0	0	0	0	0	0	syntaxin binding protein 5
LRMDA	ENSG00000148655	5.42851e-05	5.42851e-05	0	0	0	0	0	0	leucine rich melanocyte differentiation associated
ADGRB3	ENSG00000135298	5.39317e-05	5.39317e-05	0	0	0	0	0	0	adhesion G protein-coupled receptor B3
SLC22A3	ENSG00000146477	5.38435e-05	5.38435e-05	0	0	0	0	0	0	solute carrier family 22 member 3
MTCH2	ENSG00000109919	5.32117e-05	5.32117e-05	0	0	0	0	0	0	mitochondrial carrier 2
DOCK6	ENSG00000130158	5.21464e-05	5.21464e-05	0	0	0	0	0	0	dedicator of cytokinesis 6
LEPR	ENSG00000116678	5.14369e-05	5.14369e-05	0	0	0	0	0	0	leptin receptor
SLC22A12	ENSG00000197891	5.12023e-05	5.12023e-05	0	0	0	0	0	0	solute carrier family 22 member 12
IL2RB	ENSG00000100385	4.81288e-05	4.81288e-05	0	0	0	0	0	0	interleukin 2 receptor subunit beta
PPP1R3B	ENSG00000173281	4.66633e-05	4.66633e-05	0	0	0	0	0	0	protein phosphatase 1 regulatory subunit 3B
CUBN	ENSG00000107611	4.49841e-05	4.49841e-05	0	0	0	0	0	0	cubilin
CHRNA3	ENSG00000080644	4.37692e-05	4.37692e-05	0	0	0	0	0	0	cholinergic receptor nicotinic alpha 3 subunit
SLC17A3	ENSG00000124564	4.30802e-05	4.30802e-05	0	0	0	0	0	0	solute carrier family 17 member 3
MOBP	ENSG00000168314	4.18704e-05	4.18704e-05	0	0	0	0	0	0	myelin associated oligodendrocyte basic protein
MTNR1B	ENSG00000134640	4.17245e-05	4.17245e-05	0	0	0	0	0	0	melatonin receptor 1B
CYP1A2	ENSG00000140505	4.11862e-05	4.11862e-05	0	0	0	0	0	0	cytochrome P450 family 1 subfamily A member 2
WDR12	ENSG00000138442	4.0537e-05	4.0537e-05	0	0	0	0	0	0	WD repeat domain 12
FLT1	ENSG00000102755	4.03347e-05	4.03347e-05	0	0	0	0	0	0	fms related tyrosine kinase 1
SGSM2	ENSG00000141258	3.98957e-05	3.98957e-05	0	0	0	0	0	0	small G protein signaling modulator 2
LMO1	ENSG00000166407	3.86453e-05	3.86453e-05	0	0	0	0	0	0	LIM domain only 1
SELP	ENSG00000174175	3.83256e-05	3.83256e-05	0	0	0	0	0	0	selectin P
NT5C1A	ENSG00000116981	3.7177e-05	3.7177e-05	0	0	0	0	0	0	5'-nucleotidase, cytosolic IA
ZFAND3	ENSG00000156639	3.71721e-05	3.71721e-05	0	0	0	0	0	0	zinc finger AN1-type containing 3
MAF	ENSG00000178573	3.68158e-05	3.68158e-05	0	0	0	0	0	0	MAF bZIP transcription factor
CD33	ENSG00000105383	3.67763e-05	3.67763e-05	0	0	0	0	0	0	CD33 molecule
DPT	ENSG00000143196	3.64356e-05	3.64356e-05	0	0	0	0	0	0	dermatopontin
ATP2B4	ENSG00000058668	3.41776e-05	3.41776e-05	0	0	0	0	0	0	ATPase plasma membrane Ca2+ transporting 4
RNF213	ENSG00000173821	3.38005e-05	3.38005e-05	0	0	0	0	0	0	ring finger protein 213
GAB1	ENSG00000109458	3.34904e-05	3.34904e-05	0	0	0	0	0	0	GRB2 associated binding protein 1
THSD4	ENSG00000187720	3.32585e-05	3.32585e-05	0	0	0	0	0	0	thrombospondin type 1 domain containing 4
PID1	ENSG00000153823	3.03073e-05	3.03073e-05	0	0	0	0	0	0	phosphotyrosine interaction domain containing 1
WDR41	ENSG00000164253	3.00065e-05	3.00065e-05	0	0	0	0	0	0	WD repeat domain 41
LIPC	ENSG00000166035	2.99866e-05	2.99866e-05	0	0	0	0	0	0	lipase C, hepatic type
ELMO1	ENSG00000155849	2.86881e-05	2.86881e-05	0	0	0	0	0	0	engulfment and cell motility 1
SLC25A36	ENSG00000114120	2.66742e-05	2.66742e-05	0	0	0	0	0	0	solute carrier family 25 member 36
IFNL3	ENSG00000197110	2.36185e-05	2.36185e-05	0	0	0	0	0	0	interferon lambda 3
HMGA2	ENSG00000149948	2.34655e-05	2.34655e-05	0	0	0	0	0	0	high mobility group AT-hook 2
TAB1	ENSG00000100324	2.31207e-05	2.31207e-05	0	0	0	0	0	0	TGF-beta activated kinase 1 (MAP3K7) binding protein 1
ACOXL	ENSG00000153093	2.17504e-05	2.17504e-05	0	0	0	0	0	0	acyl-CoA oxidase like
MTMR4	ENSG00000108389	2.04114e-05	2.04114e-05	0	0	0	0	0	0	myotubularin related protein 4
IL1R2	ENSG00000115590	2.02251e-05	2.02251e-05	0	0	0	0	0	0	interleukin 1 receptor type 2
MSMB	ENSG00000263639	2.00719e-05	2.00719e-05	0	0	0	0	0	0	microseminoprotein beta
FOXL1	ENSG00000176678	1.83766e-05	1.83766e-05	0	0	0	0	0	0	forkhead box L1
H2AFY	ENSG00000113648	1.77404e-05	1.77404e-05	0	0	0	0	0	0	H2A histone family member Y
RNASET2	ENSG00000026297	1.4725e-05	1.4725e-05	0	0	0	0	0	0	ribonuclease T2
TCL1A	ENSG00000100721	1.28385e-05	1.28385e-05	0	0	0	0	0	0	T cell leukemia/lymphoma 1A
MICAL3	ENSG00000243156	1.10658e-05	1.10658e-05	0	0	0	0	0	0	microtubule associated monooxygenase, calponin and LIM domain containing 3
RAD50	ENSG00000113522	1.05489e-05	1.05489e-05	0	0	0	0	0	0	RAD50 double strand break repair protein
LBH	ENSG00000213626	9.52493e-06	9.52493e-06	0	0	0	0	0	0	LBH regulator of WNT signaling pathway
SLC15A2	ENSG00000163406	8.37324e-06	8.37324e-06	0	0	0	0	0	0	solute carrier family 15 member 2
IL1RL1	ENSG00000115602	7.73707e-06	7.73707e-06	0	0	0	0	0	0	interleukin 1 receptor like 1
CPEB1	ENSG00000214575	7.58505e-06	7.58505e-06	0	0	0	0	0	0	cytoplasmic polyadenylation element binding protein 1
EXOC3	ENSG00000180104	6.86423e-06	6.86423e-06	0	0	0	0	0	0	exocyst complex component 3
ZPBP	ENSG00000042813	6.11561e-06	6.11561e-06	0	0	0	0	0	0	zona pellucida binding protein
SHB	ENSG00000107338	6.05884e-06	6.05884e-06	0	0	0	0	0	0	SH2 domain containing adaptor protein B
NRGN	ENSG00000154146	5.14412e-06	5.14412e-06	0	0	0	0	0	0	neurogranin
ATRNL1	ENSG00000107518	4.88607e-06	4.88607e-06	0	0	0	0	0	0	attractin like 1
UNC13B	ENSG00000198722	1.96017e-06	1.96017e-06	0	0	0	0	0	0	unc-13 homolog B
IRF8	ENSG00000140968	1.87905e-06	1.87905e-06	0	0	0	0	0	0	interferon regulatory factor 8
